# Supplementary material for: Development of Functional Composite Cu(II)-Polyoxometalate/PLA with Antimicrobial Properties
Source: Molecules. 2022 Apr 13;27(8):2510. doi: 10.3390/molecules27082510 (PMC9025916; doi:10.3390/molecules27082510)
Supplement: Supplementary file 1 [file molecules-27-02510-s001.zip]

Archive with 1 entries (1 files):
- molecules-1650764-supplementary.pdf
